# Supplementary material for: ROS-p53-cyclophilin-D signaling mediates salinomycin-induced glioma cell necrosis
Source: J Exp Clin Cancer Res. 2015 May 30;34(1):57. doi: 10.1186/s13046-015-0174-1 (PMC4486428; doi:10.1186/s13046-015-0174-1)
Supplement: Additional file 1: Figure S2. — U251MG cells were pre-treated with the Cyp-D inhibitor CsA (0.1 μM) or SfA (10 μM) for 1 h, followed by salinomycin (Sali, 5 μM) stimulation for 72 h, cell viability was tested by MTT assay (A). U251MG cells were treated with salinomycin (Sali, 5 μM) for 6 h, mitochondrial association of p53 and Cyp-D was tested (B), expression of indicated proteins in whole cell lysates (WCL) was shown (B). Experiments were repeated four times in this figure, and similar results were obtained. Error bars indicate SD. *p < 0.05. [file 13046_2015_174_MOESM1_ESM.zip]

Archive with 1 entries (1 files):
- 13046_2015_174_MOESM1_ESM.eps
