# Supplementary material for: ROS-p53-cyclophilin-D signaling mediates salinomycin-induced glioma cell necrosis
Source: J Exp Clin Cancer Res. 2015 May 30;34(1):57. doi: 10.1186/s13046-015-0174-1 (PMC4486428; doi:10.1186/s13046-015-0174-1)
Supplement: Additional file 2: Figure S1. — U87MG glioma cells were treated with indicated concentration of salinomycin (Sali) for 3 h, SOD activity was measured. Experiments were repeated four times in this figure, and similar results were obtained. Error bars indicate SD. *p < 0.05 vs. untreated control (“C”) group. [file 13046_2015_174_MOESM2_ESM.zip]

Archive with 1 entries (1 files):
- 13046_2015_174_MOESM2_ESM.eps
