# Supplementary material for: ROS-p53-cyclophilin-D signaling mediates salinomycin-induced glioma cell necrosis
Source: J Exp Clin Cancer Res. 2015 May 30;34(1):57. doi: 10.1186/s13046-015-0174-1 (PMC4486428; doi:10.1186/s13046-015-0174-1)
Supplement: Additional file 3: Figure S3. — Weekly body weights of nude mice with applied treatments described in Fig. 5. Error bars indicate SD. [file 13046_2015_174_MOESM3_ESM.zip]

Archive with 1 entries (1 files):
- 13046_2015_174_MOESM3_ESM.eps
